# Supplementary material for: DNA Content in Embryonic Extracellular Vesicles Is Independent of the Apoptotic Rate in Bovine Embryos Produced In Vitro
Source: Animals (Basel). 2024 Mar 29;14(7):1041. doi: 10.3390/ani14071041 (PMC11011075; doi:10.3390/ani14071041)
Supplement: Supplementary file 1 [file animals-14-01041-s001.zip]

Archive with 1 entries (1 files):
- animals-2852061-supplementary.pdf
